# Supplementary material for: Phosphorus Intake and Cancer Risk: A Theoretical–Conceptual Model and Hypothesis for Population-Study Replication
Source: Nutrients. 2026 Apr 8;18(8):1177. doi: 10.3390/nu18081177 (PMC13118516; doi:10.3390/nu18081177)
Supplement: Supplementary file 1 [file nutrients-18-01177-s001.zip]

Archive with 1 entries (1 files):
- nutrients-4169338-supplementary.xlsx
