# Supplementary material for: Phosphorus Intake and Cancer Risk: A Theoretical–Conceptual Model and Hypothesis for Population-Study Replication
Source: Nutrients. 2026 Apr 8;18(8):1177. doi: 10.3390/nu18081177 (PMC13118516; doi:10.3390/nu18081177)
Supplement: Supplementary file 1 [file nutrients-18-01177-s001.zip › nutrients-4169338-supplementary.xlsx]

## Sheet: SWAN_BASELINE_PHOS less than 10
SWANID	DTTKCAL0	DTTKCAL5	DTTKCAL9	DTTPHOS0	DTTPHOS5	DTTPHOS9	AVGKCAL	AVGPHOS	PhosDENS	StdPHOS	Sort PHOS	n	LEGEND
10629	3533.24	2566.26	2933.91	1657.17	1286.89	1945.29	3011.14	1629.78	0.541252	1082.5	676.48	n = 5	SWANID = Participant ID#
10153	1599.92	2278.83	2106.18	861.22	1407.11	1327	1994.98	1198.44	0.600731	1201.46	725.903		BRSTCAN = Self-reported breast cancer (1-yes, 0-no)
10801	1171.3	1517.28	485.404	626.56	1065.32	692.027	1057.99	794.636	0.751077	1502.15	740.81		DTTKCAL = Caloric intake at visits 0, 5, 9
10910	2306.01	967.18	1594.94	1814.68	574.72	1085.74	1622.71	1158.38	0.713855	1427.71	774.602		DTTPHOS = Phosphorus intake at visits 0, 5, 9
11180	3900.13	3378.05	2676.39	2387.1	1940.98	2138.98	3318.19	2155.69	0.649658	1299.32	780.229
11338	2306.28	1616.65	1187.31	1216.26	940.44	495.94	1703.41	884.213	0.519083	1038.17	814.44	n = 44 (800-1000)
12748	2227.06	2659.9	1908.18	1840.99	1634.37	1082.09	2265.05	1519.15	0.670693	1341.39	823.091
11481	1842.58	1352.32	1179.87	1561.08	1254.44	1201.73	1458.26	1339.08	0.918277	1836.55	828.339
11600	2145.04	1561.99	2434.47	1118.61	1007.77	1645.32	2047.17	1257.23	0.614133	1228.27	859.639
11788	1310.48	1428.29	1307.42	612.42	529.7	814.75	1348.73	652.29	0.483633	967.266	875.181
12183	1077.66	1335.88	1144.14	658.96	1309.95	1071.14	1185.89	1013.35	0.854502	1709	876.89
14504	1510.85	1596.5	1428.72	784.74	895.3	928.47	1512.02	869.503	0.575059	1150.12	890.397
12830	1912.08	1590.6	1726.33	1062.48	1272.3	1007.25	1743	1114.01	0.639132	1278.26	893.098
12907	2149.5	1870.23	2222.95	1078.53	948.787	1059.66	2080.89	1028.99	0.494495	988.99	895.255
13621	1503.24	1432.64	1290.6	638.04	676.235	634.66	1408.83	649.645	0.461125	922.25	897.688
13956	1127.32	1192.8	951.44	784.65	761.89	852.08	1090.52	799.54	0.733173	1466.35	901.902
16743	1543.85	1117.4	1086.69	745.42	569.86	648.57	1249.31	654.617	0.523981	1047.96	915.256
14334	2683.54	2692.5	2078.88	1448.95	1552.97	1417.92	2484.97	1473.28	0.592876	1185.75	918.021
14596	1749.89	1164.09	772.425	838.59	795.02	607.787	1228.8	747.132	0.608017	1216.03	918.942
15150	1721.91	1683.26	1450.67	1242.95	1703.11	1195.44	1618.61	1380.5	0.852891	1705.78	922.25
15210	1438.53	1720.12	841.22	655.17	831.983	408.21	1333.29	631.788	0.473856	947.713	923.828
17083	1937.2	1305.64	1139.43	1106.89	784.394	963.25	1460.76	951.511	0.651383	1302.77	925.577
15976	1181.24	1469.67	1038.26	761.76	1123.58	763.95	1229.72	883.097	0.718126	1436.25	934.721
16115	1459.84	1603.73	1357.1	784.88	1011.9	552.566	1473.56	783.115	0.531446	1062.89	941.043
16214	1121.92	509.09	950.53	777.55	419.88	882.84	860.513	693.423	0.805825	1611.65	947.713
16365	2767.56	2936.56	2623.32	1929.76	1909.1	1754.83	2775.81	1864.56	0.671718	1343.44	949.849
17929	1447.06	1777.28	1667.96	910.49	1082.67	1146.2	1630.77	1046.45	0.641694	1283.39	965.397
16743	1543.85	1117.4	1086.69	745.42	569.86	648.57	1249.31	654.617	0.523981	1047.96	966.081
17288	1901.75	2003.02	2085.5	1330.55	1371.72	1534.17	1996.76	1412.15	0.707219	1414.44	967.266
17487	1354.7	1176.29	1187.28	797.85	556.54	641.15	1239.42	665.18	0.536685	1073.37	968.535
17851	681.85	3111.06	2310.4	617.16	2150.5	1851.41	2034.44	1539.69	0.756814	1513.63	974.143
18402	2547.77	2018.21	1804.14	1403.61	1031.62	1051.43	2123.37	1162.22	0.547346	1094.69	974.672
18151	1972.25	2300.46	1390.29	930	1067.13	876.126	1887.67	957.753	0.507375	1014.75	975.759
18165	1902.37	2230.27	2577.95	1537.63	1727.84	1778.3	2236.86	1681.26	0.751614	1503.23	976.128
18189	1620.97	2167.99	1356.55	1041.44	1280.62	1000.63	1715.17	1107.56	0.645745	1291.49	976.441
18414	1313.51	1252.55	1247.76	1233.58	131.55	1515.46	1271.27	960.197	0.755303	1510.61	977.692
19038	2996.2	2142.04	2182.35	1749.45	1286.88	1393.59	2440.2	1476.64	0.605132	1210.26	979.011
19474	1475.52	1152.2	1444.05	1400.18	1387.29	1799.73	1357.26	1529.07	1.12659	2253.17	979.873
19650	2121.02	1960.99	1585.97	1385.56	1082.82	837.36	1889.33	1101.91	0.583231	1166.46	980.636
20047	2514.6	1629.51	1330.48	1581.72	1022.03	916.617	1824.86	1173.46	0.643038	1286.08	982.474
20663	919.13	1502.55	1668.95	720.83	1015.72	1150.85	1363.54	962.468	0.705858	1411.72	987.007
20234	1832.74	1832.63	1965.95	1537.91	1548.64	1481.77	1877.11	1522.77	0.811235	1622.47	987.866
21532	2427.24	1389.56	1821.59	1661.26	1095.71	1570.23	1879.46	1442.4	0.767453	1534.91	988.99
21760	2163.26	1845.61	1577.08	2040.45	1660.33	1922.46	1861.98	1874.41	1.00668	2013.35	989.239
21778	964.97	902.894	353.663	845.04	967.71	989.444	740.509	934.064	1.26138	2522.76	989.616
22142	1793.5	2290.72	2372.79	1306.88	2035.2	1529.3	2152.34	1623.79	0.754433	1508.87	990.005
22460	1506.77	1754.91	1269.13	941.8	1079.77	558.678	1510.27	860.083	0.56949	1138.98	992.182
22364	2245.71	1602.27	1513.94	921.12	464.58	690.977	1787.31	692.226	0.387301	774.602	992.55
22534	1936.04	1309.36	1679.52	1126	806.94	991.4	1641.64	974.78	0.593784	1187.57	993.733
22724	2461	2080.03	2452.83	1616.3	1244.14	1648.32	2331.29	1502.92	0.644674	1289.35	1006.49	n = 88 (>1000-1200)
23186	1272.27	1889.79	1194.92	428.95	726.62	544.15	1452.33	566.573	0.390114	780.229	1012.42
23184	1516.02	1346.35	1416.11	1373.31	1036.65	1263.67	1426.16	1224.54	0.85863	1717.26	1014.57
23205	1693.3	2014.74	2287.9	1213.36	1542.16	1247.25	1998.65	1334.26	0.66758	1335.16	1014.75
23445	2776.34	3145.12	3897.32	1210.25	1691.3	2068.83	3272.93	1656.79	0.506212	1012.42	1016.14
23459	2087.61	1759.29	1972.32	1226.96	1178.89	1172.39	1939.74	1192.75	0.6149	1229.8	1016.67
23805	2102.38	1596.4	1641.69	1450.04	1191.13	1219.11	1780.16	1286.76	0.722835	1445.67	1017.87
24194	1787	2278.83	1751.27	1408.83	1407.11	1542.91	1939.03	1452.95	0.749317	1498.63	1018.9
24170	888.8	720.044	996.927	384.92	414.006	1125.83	868.591	641.584	0.738649	1477.3	1019.77
24223	2490.84	2535.68	2490.84	1790.43	1839.68	1073.43	2505.79	1567.85	0.625691	1251.38	1033.33
24239	2355.3	1903.89	2048.85	1050.88	1085.6	1303.13	2102.68	1146.54	0.545274	1090.55	1033.97
24736	1308.15	2076.32	1138.85	636.88	1011.97	565.34	1507.77	738.063	0.489505	979.011	1034.98
25027	1562.36	1273.39	1248.89	880.52	889.65	1206.05	1361.55	992.074	0.728637	1457.27	1038.17
25090	1093.05	2811.84	1544.25	610.95	1323.56	754.66	1816.38	896.39	0.493504	987.007	1038.67
25107	2053.37	1197.61	1125.92	850.55	629.35	930.8	1458.97	803.567	0.550778	1101.56	1043.05
25389	1726.35	1658.44	1784.66	1215.21	1692.13	1347.47	1723.15	1418.27	0.823069	1646.14	1045.57
25959	1141.51	1206.24	1115.03	674.22	941.81	607.93	1154.26	741.32	0.642247	1284.49	1047.96
25724	1800.28	1755.23	1055.69	665.89	765.74	621.27	1537.07	684.3	0.445199	890.397	1047.96
26109	1106.75	841.42	672.76	606.83	389.53	601.3	873.643	532.553	0.609578	1219.16	1048.45
26305	1866.32	1704.22	1347.38	1597.83	1261.03	519.386	1639.3	1126.08	0.686927	1373.85	1053.31
26812	1435.23	1795.07	1917.71	648.1	1256.82	1281.74	1716	1062.22	0.619008	1238.02	1053.45
27070	1516.7	1800.55	981.002	1351.47	1363.09	518.891	1432.75	1077.82	0.752271	1504.54	1059.74
26109	1106.75	841.42	672.76	606.83	389.53	601.3	873.643	532.553	0.609578	1219.16	1062.89
27442	1747.25	1824.31	1288.41	635.92	856.294	973.167	1619.99	821.794	0.507283	1014.57	1065.12
27455	920.29	1175.64	1071.64	503.24	583.42	573.86	1055.86	553.507	0.524225	1048.45	1070.56
27552	1914.39	1241.71	1177.32	944.55	975.92	749.8	1444.47	890.09	0.616204	1232.41	1073.35
28147	2705.39	1641	2383.01	1616.51	1102.03	1944.98	2243.13	1554.51	0.693007	1386.01	1073.37
26276	1327.18	1653.9	1203.74	807.57	694.48	663.557	1394.94	721.869	0.517491	1034.98	1076.43
28341	1268.33	1029.14	892.04	684.5	566.69	486.35	1063.17	579.18	0.544767	1089.53	1082.5
28616	1330.56	1412.77	1334.21	742.98	655.63	674.14	1359.18	690.917	0.508333	1016.67	1083.73
28778	2414.91	1984.81	1729.24	1169.79	814.13	759.57	2042.99	914.497	0.447627	895.255	1084.14
28895	1272.86	1555.31	1921.3	754.55	1029.37	1388.28	1583.16	1057.4	0.667906	1335.81	1085.95
28042	1251.54	1379.65	1837.74	816.6	726.83	1469.74	1489.64	1004.39	0.674248	1348.5	1089.53
29059	3403.06	3012.1	2118.07	1659.89	1743.33	1230.1	2844.41	1544.44	0.542973	1085.95	1090.55
29084	1588.88	1433.47	691.231	1126.5	1121.8	456.44	1237.86	901.58	0.728337	1456.67	1093.5
30395	1237.36	2429.58	2293.23	792.2	1578.01	1214.06	1986.72	1194.76	0.601371	1202.74	1094.69
31012	1879.2	2725.97	3092.18	1557.91	2259.12	2393.91	2565.78	2070.31	0.806893	1613.79	1099.11
28259	2023.36	3583.53	2829.83	1884.4	2140.93	1757.2	2812.24	1927.51	0.6854	1370.8	1101.56
31237	1595.28	1597.17	2160.16	1206.39	1229.22	1539.14	1784.2	1324.92	0.742582	1485.16	1104
31546	2009.85	1037.43	1435.02	1008.39	450.01	636.45	1494.1	698.283	0.467361	934.721	1109.81
31557	1480.65	1276.54	914.51	883.69	817.9	654.86	1223.9	785.483	0.641787	1283.57	1115.66
31837	3713.31	1353.96	1656.49	3356.88	1163.07	1304.13	2241.25	1941.36	0.866194	1732.39	1115.98
29185	1141.67	820.34	1027.48	788.45	408.65	874.32	996.497	690.473	0.692901	1385.8	1116.27
32118	1914.97	1481.12	1446.95	1133.48	1345.37	1721.02	1614.35	1399.96	0.867197	1734.39	1116.68
32476	2167.98	3910.77	2972.16	1442.59	2156.2	1941.09	3016.97	1846.63	0.61208	1224.16	1117.82
33185	882.82	1061.41	1177.85	715.43	798.18	927.42	1040.69	813.677	0.78186	1563.72	1118.79
33276	2457.1	2671.62	2592.56	1377.77	1452.16	1481.16	2573.76	1437.03	0.558339	1116.68	1124.36
29370	2139.02	1374.36	1128.77	954.59	1139.5	1047.14	1547.38	1047.08	0.676674	1353.35	1125.79
33521	4057.09	3385.17	1930.11	1525.21	1566.46	1318.23	3124.12	1469.97	0.470521	941.043	1128.44
33533	1762.57	1312.02	932.15	1006.48	772.51	583.72	1335.58	787.57	0.589684	1179.37	1128.44
33890	1982.66	1539.84	1063.51	1132.88	782.82	753.36	1528.67	889.687	0.582	1164	1128.62
34146	1578.99	1136.37	1545.79	865.66	543.98	647.21	1420.38	685.617	0.482698	965.397	1133.78
29759	1452.39	3084.74	1004.61	973.38	2010.54	716.26	1847.25	1233.39	0.667693	1335.39	1135.13
34183	1635.45	1903.2	2067.15	986.32	1238.16	1076.61	1868.6	1100.36	0.588871	1177.74	1137.09
34659	2371.71	2741.69	1768.04	1475.59	1615.23	690.926	2293.81	1260.58	0.549557	1099.11	1137.68
34677	1047.71	1917.29	861.416	798.84	1703.09	1223.25	1275.47	1241.73	0.973544	1947.09	1138.98
35326	1594.5	1194.48	1841.75	1167.32	1136.09	2106.58	1543.58	1470	0.952331	1904.66	1147.67
32118	1914.97	1481.12	1446.95	133.48	1345.37	1721.02	1614.35	1066.62	0.660715	1321.43	1149.34
35328	1119.57	1032.51	1109.47	784.06	604.28	462.799	1087.18	617.046	0.567564	1135.13	1150.12
35613	1831.12	1557.41	1700.24	865.66	842.082	1002.33	1696.26	903.357	0.532558	1065.12	1153.55
35770	1543.86	2341.47	1947.63	944.32	1408.45	1206.67	1944.32	1186.48	0.610229	1220.46	1156.62
35795	2406.37	2692.1	2213.52	1190.74	1787.71	1425.89	2437.33	1468.11	0.602345	1204.69	1159.29
34524	1411.44	2877.19	2712.19	940.71	1982.51	1791.11	2333.61	1571.44	0.673397	1346.79	1161.53
35955	933.52	1342.36	1258.31	532.83	686.96	575.83	1178.06	598.54	0.508071	1016.14	1162.28
36018	2139.1	1522.1	2366.81	1302.38	945.73	1588.05	2009.34	1278.72	0.636389	1272.78	1164
36311	1604.97	1100.61	847.27	878.54	629.58	556.59	1184.28	688.237	0.581142	1162.28	1165.7
36766	2722.6	2939.89	3306.82	2144.95	3042.94	2555.58	2989.77	2581.16	0.863329	1726.66	1166.46
34912	1200.78	1237	972.11	529.31	708.42	533.15	1136.63	590.293	0.519336	1038.67	1170.51
37296	2979.88	664.24	1264.11	1885.78	622.54	1370.6	1636.08	1292.97	0.790288	1580.58	1171.66
37373	1958.77	1657.02	2520.72	1349.91	1146.86	1870.41	2045.5	1455.73	0.711672	1423.34	1173.9
37479	1846.16	2599.01	2439.65	1081.76	1782.91	1626.12	2294.94	1496.93	0.652274	1304.55	1176.79
37599	2026.39	1325.89	2417.91	1069.38	995.98	2104.11	1923.4	1389.82	0.722588	1445.18	1177.74
36638	1269.6	1587	1324.09	1018.01	1275.28	1012.43	1393.56	1101.91	0.790712	1581.42	1177.82
37947	1984.26	1473.21	1134.73	1503.33	1311.35	773.91	1530.73	1196.2	0.781453	1562.91	1179.15
38138	1926.62	1451.84	890.078	1028.73	558.281	384.688	1422.85	657.233	0.461914	923.828	1179.27
38786	1533.19	1044.14	1154.84	1071.77	981.29	1384.22	1244.06	1145.76	0.920987	1841.97	1179.37
39056	2228.71	2634.81	1031.25	1348.97	1897.21	799.235	1964.92	1348.47	0.686272	1372.54	1182.49
38853	2060.46	1382.89	1494.65	952.57	539.177	1023.91	1646	838.552	0.509448	1018.9	1183.61
39278	1752.15	1389.63	1817.31	1264.54	1055.23	1408.46	1653.03	1242.74	0.751797	1503.59	1185.21
39528	2085.1	1057.9	1498.28	1437.37	1046.84	1540.11	1547.09	1341.44	0.867071	1734.14	1185.75
39819	1721.76	1720.8	1918.18	1043.09	1517.52	1541.21	1786.91	1367.27	0.765159	1530.32	1187.57
40044	2410.27	3084.46	1840.91	1234.07	1168.52	1172.33	2445.21	1191.64	0.487336	974.672	1187.59
41307	2167.95	2282.16	1723.76	2255.29	1907.22	1613.55	2057.96	1925.35	0.935566	1871.13	1187.74
40131	1276.81	1035.67	1153.03	660.33	874.88	846.34	1155.17	793.85	0.687215	1374.43	1187.84
40877	2268.62	2169.81	1582.9	1370.93	1739.78	1525.5	2007.11	1545.4	0.769964	1539.93	1188.09
41581	1362.12	2817.82	1348.05	817.25	1550.01	931.923	1842.66	1099.73	0.596814	1193.63	1188.37
41657	1849.63	1404.92	1446	1076.44	637.3	1719.4	1566.85	1144.38	0.73037	1460.74	1193.63
42705	1387.5	911.85	733.27	869.94	662.79	665.4	1010.87	732.71	0.724829	1449.66	1196.93
42150	2237.32	2737.8	2370.78	1557.09	2037.98	1726.84	2448.63	1773.97	0.724474	1448.95	1201.46	n = 104 (>1200-1400)
42362	1434.87	1149.17	1263.59	1083.63	1183.19	1048	1282.54	1104.94	0.861523	1723.05	1202.02
42521	1310.29	2332.66	2066.03	658.02	1315.2	1212.32	1902.99	1061.85	0.557988	1115.98	1202.74
42713	2120.05	1948.61	1956.75	1586.2	1767.92	1495.95	2008.47	1616.69	0.804936	1609.87	1203.55
43170	1349.96	1871.91	1275.33	630.11	845.892	605.25	1499.07	693.751	0.462789	925.577	1204.69
42891	2383.14	2727.39	1320.79	1626.15	1926.92	1094.73	2143.77	1549.27	0.722683	1445.37	1207.1
42976	2519.09	2781.05	1736.73	1372.91	1535	1130.11	2345.62	1346.01	0.573837	1147.67	1208.56
43170	1349.96	1309.18	1275.33	630.11	669.978	605.25	1311.49	635.113	0.484268	968.535	1210.26
43324	2244.17	3958.24	3596.73	1383.72	1818.44	1451.69	3266.38	1551.28	0.474924	949.849	1214.12
43402	1809.51	1550.55	1271.08	1265.33	1146.35	1217.93	1543.71	1209.87	0.78374	1567.48	1216.03
43505	2137.94	2026.65	1557.73	1088.73	1348.13	863.64	1907.44	1100.17	0.576777	1153.55	1218.64
43572	3461.64	2539.73	1695.67	1846.42	1650.81	1386.11	2565.68	1627.78	0.634444	1268.89	1219.12
43722	2323.55	2130.63	2784.97	1314.8	1217.67	1823.89	2413.05	1452.12	0.601777	1203.55	1219.16
43792	1058.49	1694.8	1550.47	761.43	1183.1	1186.29	1434.59	1043.61	0.727462	1454.92	1219.16
43770	1116	991.27	1206.27	614.92	515.82	852.302	1104.51	661.014	0.598466	1196.93	1219.35
44036	2158.13	2317.23	2323.63	1821.95	1856.79	2075.84	2266.33	1918.19	0.846387	1692.77	1220.46
44230	1431.8	1604.71	1860.19	1539.15	1288.3	1474.16	1632.23	1433.87	0.878473	1756.95	1221.11
44395	1648.66	1144.8	1326.53	1208.61	1187.02	904.46	1373.33	1100.03	0.800995	1601.99	1224.16
45072	1564.92	1978.53	1501.69	790.4	1068.02	714.01	1681.71	857.477	0.509883	1019.77	1225.09
43786	1085.17	1267.88	1077.38	796.81	832.18	746.94	1143.48	791.977	0.692604	1385.21	1225.66
45196	3044.94	3292.24	2003.58	1888.38	1618.17	1159.22	2780.25	1555.26	0.559395	1118.79	1228.27
45210	3058.71	2794.27	2738.03	2400.57	2596.49	3516.43	2863.67	2837.83	0.990976	1981.95	1229.8
45689	1666.56	1589.41	2303.79	1175.54	1368.47	1999.35	1853.25	1514.45	0.817187	1634.37	1232.41
45746	2916.33	2717.69	1785.93	1588.73	1511.8	1265.36	2473.32	1455.29	0.588397	1176.79	1233.2
43792	1058.49	1658.29	1334.13	761.43	886.857	656.034	1350.3	768.107	0.56884	1137.68	1233.33
46094	1732.65	1069.28	1996.63	1157.07	350.915	1168.8	1599.52	892.26	0.55783	1115.66	1234.24
46254	2354.84	1826.55	1796.42	1081.39	1687.03	1435.59	1992.6	1401.34	0.703269	1406.54	1238.02
47423	1416.05	1323.39	1519.07	677.81	640.96	848.54	1419.5	722.437	0.508936	1017.87	1238.63
47595	1238.14	3148.94	2305.49	1141.38	1926.43	1303.32	2230.86	1457.04	0.653132	1306.26	1238.97
46903	2039.93	1839.11	1670.61	1086.69	937.5	1095.71	1849.88	1039.97	0.56218	1124.36	1246.72
47789	2815.54	1775.27	1671.86	1401.79	979.57	1217.6	2087.56	1199.65	0.574669	1149.34	1248.94
47805	1387.85	1438.54	1884.4	664.84	713.57	1279.94	1570.26	886.116	0.56431	1128.62	1251.38
47844	1436.17	1278.73	1272.13	1154.35	912.21	749.15	1329.01	938.57	0.706217	1412.43	1267.96
48041	1132.92	1128.53	1038.84	621.6	628.699	709.813	1100.1	653.371	0.593921	1187.84	1268.84
48104	2398.48	1793.74	1803.7	1517.27	1371.95	1546.15	1998.64	1478.46	0.739731	1479.46	1268.89
48104	1572.78	1480.16	1624.62	1458.49	1569.05	1579.68	1559.19	1535.74	0.984961	1969.92	1269.11
48491	2179.04	2113.07	1758.99	1094.39	1471.4	1090.77	2017.03	1218.85	0.60428	1208.56	1272.47
48515	1658.99	1898.31	2404.09	1088.93	1858.92	1693.05	1987.13	1546.97	0.778493	1556.99	1272.78
48532	2566.76	3330.9	2646.1	1496.34	1915.79	1856.5	2847.92	1756.21	0.616664	1233.33	1277.25
49790	1283.87	966.44	2454.97	871.96	538.71	1215.52	1568.43	875.397	0.558137	1116.27	1278.26
49252	2228.75	2133.05	1374.18	2128.42	1966.05	1535.73	1911.99	1876.73	0.981559	1963.12	1283.39
49618	1190.69	2684.33	2012.22	639.76	1210.95	1192.91	1962.41	1014.54	0.516987	1033.97	1283.51
49770	2350.11	1502.46	1665.79	1072.33	963.89	1688.67	1839.45	1241.63	0.674999	1350	1283.57
49850	2732.74	2437.1	1748.78	1498.19	1363.71	1578.17	2306.21	1480.02	0.641757	1283.51	1284.49
50202	894.76	1617.81	1095.59	432.7	1121.4	1042.92	1202.72	865.673	0.719763	1439.53	1286.08
50183	1781.53	3003.07	2719.44	1050.24	1906.85	1690.27	2501.35	1549.12	0.619314	1238.63	1288.44
50997	1277.87	1566.41	845.83	702.83	1329.78	733.79	1230.04	922.133	0.74968	1499.36	1289.35
51582	1670.23	1145.93	1871.18	991.16	456.049	1326.78	1562.45	924.663	0.591804	1183.61	1290.11
51641	2307.49	2245.47	2057.53	1461.21	1277.65	1129.98	2203.5	1289.61	0.585257	1170.51	1291.49
50597	1881.14	1982.74	1439.08	1285.55	1570.53	1221.98	1767.65	1359.35	0.769016	1538.03	1292.55
51878	2221.39	1572.3	2413.58	1687.45	1082.55	2425.66	2069.09	1731.89	0.837028	1674.06	1296.78
52487	1574.86	415.129	458.303	794.19	386.884	401.195	816.097	527.423	0.646274	1292.55	1298.3
52503	1654.53	1616.22	1027.86	839.79	766.62	487.32	1432.87	697.91	0.487071	974.143	1299.32
53185	2024.71	2832.91	2836.09	1161.25	2200.95	1518.84	2564.57	1627.01	0.63442	1268.84	1302.77
52188	2293.93	2991.5	2514.42	942.55	1544.09	1321.41	2599.95	1269.35	0.48822	976.441	1304.55
53287	1205.6	1696.14	1320.53	850.88	1241.11	1305.61	1407.43	1132.53	0.804683	1609.37	1306.26
53438	2115.65	2610.67	2795.24	1399.53	2290.76	2227.03	2507.19	1972.44	0.786715	1573.43	1307.9
53669	1900.12	2476.26	1838.6	709.29	1375.43	999.62	2071.66	1028.11	0.496275	992.55	1308.11
53899	1551.38	1135.27	2627.06	970.49	736.85	1531.68	1771.24	1079.67	0.609559	1219.12	1316.65
52817	2035.34	1360.11	1999.64	903.76	904.91	1318.58	1798.36	1042.42	0.579647	1159.29	1320.7
53945	1394.21	1601.24	1463.75	653.89	585.44	677.32	1486.4	638.883	0.429819	859.639	1321.17
54054	1325.92	1560.29	1385.18	955.27	940.315	1293.66	1423.8	1063.08	0.746651	1493.3	1321.43
54996	1835.5	1551.48	1495.62	1396.08	693.53	665.24	1627.53	918.283	0.564218	1128.44	1325.15
56433	969.91	1052.41	969.91	819.97	980.495	960.79	997.409	920.418	0.922809	1845.62	1327.83
53185	2024.71	2832.91	2948.07	1161.25	2200.95	2296.54	2601.9	1886.25	0.724951	1449.9	1332.52
56821	1921.58	1412.72	1367.61	1309.08	1239.64	915.53	1567.3	1154.75	0.736775	1473.55	1335.16
56838	1247.01	1690.7	1704.56	1462.14	2080.67	1660.35	1547.42	1734.39	1.12082	2241.64	1335.39
56880	2620.3	2713.06	3208.74	1114.16	1429.5	1982.56	2847.37	1508.74	0.529872	1059.74	1335.81
58648	3338.99	3351.17	2171.7	1480.14	1405.73	1455.88	2953.95	1447.25	0.489937	979.873	1336.76
54254	1520.55	1311.61	2210.08	1100.91	971.546	1957.46	1680.75	1343.31	0.799231	1598.46	1341.23
58837	2344.76	2421.11	1202.67	1501.8	1897.69	980.16	1989.51	1459.88	0.733789	1467.58	1341.39
58906	2131.85	1641.01	1522.4	1395.74	1170.95	1084.28	1765.09	1216.99	0.689479	1378.96	1341.46
59427	1500.16	508.156	820.662	804.43	252.177	660.758	942.993	572.455	0.607062	1214.12	1343.44
59740	774.35	610.87	933.32	565.37	595.13	1110.46	772.847	756.987	0.979478	1958.96	1343.46
54421	1776.29	1420.69	1975.49	831.15	909.15	1191.92	1724.16	977.407	0.56689	1133.78	1346.79
60495	1978.46	1579.9	1587.87	1546.05	1081.63	1182.92	1715.41	1270.2	0.740465	1480.93	1346.79
60504	1841.21	1008.16	1390.03	681.17	497.87	714.06	1413.13	631.033	0.446549	893.098	1348.5
60981	1308.73	1436.33	1494.62	860.09	902.87	1183.72	1413.23	982.228	0.695025	1390.05	1350
61564	1900.51	1406.34	1055.4	901.09	761.08	612.85	1454.08	758.34	0.521524	1043.05	1353.11
54996	1835.5	1551.48	1495.62	1396.08	693.53	665.24	1627.53	918.283	0.564218	1128.44	1353.35
62189	1509.07	1491.37	1456.93	1052.02	1358.51	968.06	1485.79	1126.2	0.757978	1515.96	1354.15
62806	1694.17	1700.53	1453.64	782.34	1084.57	1013.22	1616.11	960.043	0.594045	1188.09	1354.71
63342	1454.63	1398.58	1313.38	1282.23	914	910.95	1388.86	1035.73	0.745737	1491.47	1358.88
63783	887.57	2159.34	2213.92	425.07	1088.68	1256.88	1753.61	923.544	0.526653	1053.31	1363.41
57523	2272.25	2392.77	2219.63	1223.43	1232.08	1276.44	2294.88	1243.98	0.542068	1084.14	1370.8
64716	1847.73	1351.44	1868.32	869.61	1119.56	995.109	1689.16	994.76	0.588908	1177.82	1371.67
64754	1244.86	1841.29	1201.1	974.53	1220.63	973.092	1429.09	1056.08	0.738993	1477.99	1371.72
64794	3468.03	2155.14	2005.12	2048.32	1677.37	1474.56	2542.76	1733.42	0.681706	1363.41	1372.54
65261	1335.32	2024.51	2092.15	1023.92	1418.03	1335.26	1817.33	1259.07	0.692814	1385.63	1372.85
58349	1446.51	1844.66	1026.01	794.48	1591.83	634.89	1439.06	1007.07	0.699809	1399.62	1373.85
65941	1843.29	2322.59	2201.62	1790.85	2280.62	1978.69	2122.5	2016.72	0.950163	1900.33	1374.43
66169	1231.11	727.637	446.159	646.83	-123.055	289.66	801.635	271.145	0.33824	676.48	1377.31
66677	2754.89	3517.28	2628.02	2267.68	2568.06	1891.86	2966.73	2242.54	0.755895	1511.79	1378.96
66739	2773.5	2875.24	2341.89	1462.49	1206.1	1002.87	2663.54	1223.82	0.459471	918.942	1381.56
60355	1057.71	1243.73	1733.68	724.22	653.26	1122.22	1345.04	833.233	0.619486	1238.97	1385.21
67010	843.96	909.726	2262.19	737.6	1183.07	1939.97	1338.63	1286.88	0.961346	1922.69	1385.63
67011	1900.8	700.313	901.719	950.5	71.958	857.427	1167.61	626.628	0.536676	1073.35	1385.8
67248	971.99	1481.77	1394.43	698.55	925.264	1240.83	1282.73	954.882	0.744414	1488.83	1386.01
67305	971.34	1141.64	1068.19	666.19	936.635	890.646	1060.39	831.157	0.783822	1567.64	1389.46
60442	2298.84	2534.06	1832.03	1362.08	1975.27	1171.84	2221.64	1503.06	0.676555	1353.11	1390.05
67432	1759.34	1921.39	1801.5	1076.47	1287.5	1501.16	1827.41	1288.38	0.705029	1410.06	1391.19
67827	1759.06	501.896	1892.22	736.14	144.136	1020.33	1384.39	633.536	0.457628	915.256	1394.6
67961	1998.59	1542.04	1465.7	1100.17	1012.78	1233.19	1668.78	1115.38	0.668382	1336.76	1398.01
67996	1056.17	2155.42	1990.03	581.7	1609.02	1051.77	1733.87	1080.83	0.623362	1246.72	1399.62
63552	3560.88	2849.34	2024.15	2200.04	2031.19	1338.42	2811.46	1856.55	0.660352	1320.7	1406.54	n = 82 (>1400-1600)
68894	1826.45	2196.19	2063.79	1363.22	1440.18	1147.61	2028.81	1317	0.649151	1298.3	1408.59
69343	1228.65	784.99	943.343	712.8	621.4	803.743	985.661	712.648	0.723015	1446.03	1410.06
69503	2591.48	1472.86	1288.08	1034.02	647.425	1490.42	1784.14	1057.29	0.592604	1185.21	1410.14
69649	1999.99	1625.76	1646.25	1213.95	1073.81	1248.32	1757.33	1178.69	0.670728	1341.46	1410.74
63783	887.57	2159.34	1996.67	425.07	1088.68	1325.25	1681.19	946.333	0.562894	1125.79	1411.72
69838	2737.46	2051.96	1736.25	1681.18	1230.62	963.589	2175.22	1291.8	0.593868	1187.74	1412.12
69969	1897.69	2453.87	2173.67	1237.88	1579.93	1789.39	2175.08	1535.73	0.706059	1412.12	1412.24
70970	2028.64	1272.23	2137.06	1224.3	857.26	1378.25	1812.64	1153.27	0.636237	1272.47	1412.43
71067	1078.84	946.97	1031.22	822.33	728.23	714.41	1019.01	754.99	0.740905	1481.81	1414.44
64443	3963.71	1417.43	2142.2	1874.98	636.42	1212.67	2507.78	1241.36	0.495002	990.005	1420.6
71305	1981.92	3189.62	1984.28	1169.52	1403.34	1028.28	2385.27	1200.38	0.503246	1006.49	1423.34
71464	1932.92	3333.72	1862.83	1199.47	2076.4	1386.43	2376.49	1554.1	0.653948	1307.9	1427.48
72165	1940.01	1807.01	1313.17	1029.46	863.15	1208.42	1686.73	1033.68	0.612829	1225.66	1427.71
72369	1524.03	1808.57	1492.27	580.3	807.11	728.03	1608.29	705.147	0.438445	876.89	1428.44
67010	843.96	787.171	1170.57	737.6	671.097	1201.58	933.9	870.092	0.931675	1863.35	1430.66
72576	3592.93	2837.24	2085.37	1255.54	962.97	1249.19	2838.51	1155.9	0.40722	814.44	1436.25
72702	1884.95	1734.21	1795.22	982.35	1018.66	1340.31	1804.79	1113.77	0.61712	1234.24	1437.47
72933	1923.69	1854.04	1542.06	1173.25	1349.09	1178.08	1773.26	1233.47	0.695595	1391.19	1439.53
74581	1781.83	1824.98	1276.9	1042.88	709.03	876.57	1627.9	876.16	0.538214	1076.43	1440.6
69630	2367.36	2281.17	2127.06	1371.41	1415.83	1238.73	2258.53	1341.99	0.594187	1188.37	1445.18
74786	3151.92	2590.43	2341.28	1768.53	1411.34	1494.97	2694.54	1558.28	0.57831	1156.62	1445.37
74861	3259.83	2719.49	1030.89	2198.03	2010.66	1041.73	2336.74	1750.14	0.748967	1497.93	1445.67
75503	1134.15	1047.78	433.139	573.9	439.147	743.572	871.689	585.54	0.67173	1343.46	1446.03
75529	1641.86	2417.52	1462.06	1031.54	1666.46	1092.06	1840.48	1263.35	0.686426	1372.85	1448.95
74422	1940.79	3365.92	2201.14	1363.04	1952.69	1980.1	2502.62	1765.28	0.705372	1410.74	1449.66
75543	2413.48	1520.11	2163	864.6	714.75	1365.55	2032.2	981.633	0.483041	966.081	1449.9
75761	2965.67	2341.13	2346.45	1778.54	1598.72	2012.89	2551.08	1796.72	0.704296	1408.59	1454.92
76366	1500.52	1181.25	1372.62	727.43	576.51	710.55	1351.46	671.497	0.496866	993.733	1456.67
76649	1698.15	1175.94	1563.43	1294.19	912.64	1263.28	1479.17	1156.7	0.781993	1563.99	1457.27
75072	1442.98	1798.77	757.75	1208.91	1139.5	582.48	1333.17	976.963	0.732814	1465.63	1460.28
76743	2749.83	2364.3	1985.92	2379.44	2372.4	1770.74	2366.68	2174.19	0.918667	1837.33	1460.74
77385	1454.41	1122.08	1360.92	695.83	890.88	1080.31	1312.47	889.006	0.677353	1354.71	1463.82
77394	1448.98	946.65	1695.74	1020.72	770.58	1149.31	1363.79	980.203	0.718735	1437.47	1465.63
77776	2162.81	1813.85	1610.3	745.28	450.667	831.847	1862.32	675.931	0.362951	725.903	1466.35
75220	977.77	1926.87	1650.4	885.81	646.21	1153.52	1518.35	895.181	0.589576	1179.15	1467.58
77809	1759.33	1811.28	1001.05	987.32	1111.82	719.734	1523.89	939.626	0.616598	1233.2	1469.91
78016	1296.63	1074.91	1444.89	828.55	538.1	971.08	1272.14	779.243	0.612544	1225.09	1472.84
78068	3851.75	3042.11	2257.22	2272.28	2330.57	1988.69	3050.36	2197.18	0.720302	1440.6	1473.55
78420	1199.9	1981.98	1854.24	1369.6	1657.62	1216.32	1678.71	1414.51	0.842622	1685.24	1473.63
76743	2749.83	2364.3	1985.92	2379.44	2372.4	1770.74	2366.68	2174.19	0.918667	1837.33	1477.3
78451	1322	1043.68	1785.35	807.69	729.72	1427.35	1383.68	988.252	0.714222	1428.44	1477.99
78455	1408.23	1022.1	1035.81	964.04	709.72	805.67	1155.38	826.477	0.715329	1430.66	1479.46
78546	2055.74	2219.05	2272.51	846.73	949.88	1155.9	2182.43	984.17	0.450951	901.902	1480.93
79043	1202.47	2174.52	2636.35	1041.41	1507.07	1957.7	2004.45	1502.06	0.749363	1498.73	1481.81
77060	1560.09	1671.29	1341.35	1084.78	1064.31	752.57	1524.24	967.22	0.634557	1269.11	1485.16
79727	875.11	1600.36	1577.07	543.12	761.422	864.71	1350.85	723.084	0.535282	1070.56	1488.83
79954	1441.92	1928.95	1577.01	1248.6	1305.36	1058.69	1649.29	1204.22	0.730141	1460.28	1491.06
80157	2614.84	2799.83	2486.64	2155.75	2041.88	2242.08	2633.77	2146.57	0.815018	1630.04	1491.47
80653	1995.98	1520.52	2002.45	924.59	953.86	1168	1839.65	1015.48	0.551998	1104	1493.3
79545	1305.59	2738.61	2072.76	873.44	1604.26	1488.49	2038.99	1322.06	0.648392	1296.78	1497.93
80655	1104.36	1793.51	2148.76	705.15	1054.38	1584.25	1682.21	1114.59	0.662577	1325.15	1498.63
80761	1715.92	1663.31	1691.75	671.81	932.038	882.546	1690.33	828.798	0.490318	980.636	1498.73
80893	1733.62	1237.69	2021.07	1181.15	848.36	1257.09	1664.13	1095.53	0.658323	1316.65	1499.36
81100	3222.07	2530.9	1717.21	1257.81	1323.2	847.88	2490.06	1142.96	0.45901	918.021	1502.15
79674	2771.05	3057.63	4148.44	1055.6	1433.33	1643.29	3325.71	1377.41	0.41417	828.339	1502.73
81430	2083.34	1826.47	2486.31	1276.2	1319.76	1587.46	2132.04	1394.47	0.654056	1308.11	1503.23
81837	2130.46	2774.63	1927.7	1529.93	1759.42	1311.8	2277.6	1533.72	0.673393	1346.79	1503.59
82166	1357.22	1874.07	1143.37	644.75	905.71	610.33	1458.22	720.263	0.493933	987.866	1504.54
82255	1686.75	1668.24	1463.38	845.53	960.78	804.59	1606.12	870.3	0.541864	1083.73	1508.87
80670	1495.77	2038.19	2197.47	783.4	1158.69	1415.54	1910.48	1119.21	0.585828	1171.66	1510.61
82605	2173.31	1589.73	1602.79	1384.49	1112.1	1101.82	1788.61	1199.47	0.670616	1341.23	1511.79
82609	1943.01	1670.98	1857.3	992.84	1370.21	1461.39	1823.76	1274.81	0.699003	1398.01	1513.57
82905	1716.86	1351.16	1247.37	2318.33	1756.41	1204.87	1438.46	1759.87	1.22344	2446.88	1513.63
83011	2145.76	1556.86	1100.28	1314.56	1299.57	915.783	1600.97	1176.64	0.734954	1469.91	1515.96
83065	1892.65	1847.07	1755.72	1688.15	2014.19	1794.12	1831.81	1832.15	1.00019	2000.37	1530.32
83354	973.72	1338.15	1088.49	567.8	930.63	747.8	1133.45	748.743	0.660586	1321.17	1532.27
83433	1698.61	1757.28	1289.72	861.78	824.39	645.05	1581.87	777.073	0.491237	982.474	1534.91
83953	1227.51	1587.44	1222.96	703.77	950.44	1320.98	1345.97	991.731	0.736815	1473.63	1538.03
84331	2324.26	2604.95	3314.06	936.31	1414.47	1678.91	2747.76	1343.23	0.488846	977.692	1539.93
83953	1227.51	1587.44	1434.57	703.77	950.44	761.831	1416.51	805.347	0.568545	1137.09	1556.99
84525	1644.36	1537.98	1263.26	740.61	383.306	705.65	1481.87	609.855	0.411545	823.091	1562.91
84646	1559.26	1804.9	1671.78	861.51	946.52	1169.45	1678.65	992.493	0.591246	1182.49	1563.72
84992	3281.78	3149.91	2376.16	1838.14	2652.59	1795.8	2935.95	2095.51	0.713742	1427.48	1563.99
85286	912.69	446.505	596.034	762.57	565.761	297.855	651.743	542.062	0.831712	1663.42	1567.48
84101	1756.81	1945.41	1437.21	928.59	958.95	984.937	1713.14	957.492	0.55891	1117.82	1567.64
85300	2802.2	2222.73	1510.74	1566.66	1614.84	899.82	2178.56	1360.44	0.624468	1248.94	1573.43
85314	1401.72	1136.82	2370.29	771.04	780.83	1309.25	1636.28	953.707	0.582852	1165.7	1580.58
85446	1491.31	1775.32	1255.93	926.52	1374.37	892.59	1507.52	1064.49	0.706122	1412.24	1581.42
85485	1970.34	1587.02	1670.06	1179.64	985.805	1305.13	1742.47	1156.86	0.663917	1327.83	1586.72
84912	1532.72	897.2	846.13	674.18	615.1	656.03	1092.02	648.437	0.593797	1187.59	1598.2
85658	1001.86	1153.22	2098.75	435.31	547.65	1240.88	1417.94	741.28	0.522785	1045.57	1598.46
87042	4735.06	3937.08	1979.29	2359.08	1889.33	1254.79	3550.48	1834.4	0.516663	1033.33	1601.99	n = 22 (>1600-1800)
87166	2396.76	2276.97	2071.56	1026.66	805.539	666.29	2248.43	832.83	0.370405	740.81	1609.37
87205	1559.67	1956.48	1439.54	1004.05	1284.15	589.88	1651.9	959.36	0.580763	1161.53	1609.87
86735	2237.26	2127.97	2347.47	1535.32	1553.1	1824.66	2237.57	1637.69	0.731908	1463.82	1611.65
87737	1713.03	1417.19	1619.11	843.85	855.91	896.93	1583.11	865.563	0.546749	1093.5	1613.79
88194	2119.69	1185.74	2300.29	827.26	895.515	1694.89	1868.57	1139.22	0.609674	1219.35	1622.47
88284	1263.81	1536.62	1776.43	724.85	636.2	909.49	1525.62	756.847	0.496091	992.182	1630.04
88436	2899.88	852.36	1826.28	1341.81	668.13	1264.37	1859.51	1091.44	0.586949	1173.9	1634.37
89556	1203.8	914.56	1753.7	744.64	599.07	1543.03	1290.69	962.247	0.745531	1491.06	1646.14
88448	924.61	1344.86	1240.17	601.93	2039.52	1278.68	1169.88	1306.71	1.11696	2233.92	1663.42
89112	2026.84	1503.44	1258.28	1455.87	1100.64	751.334	1596.19	1102.61	0.690781	1381.56	1674.06
89364	1949.93	1875.04	2127.3	1182.44	1118.97	1291.07	1984.09	1197.49	0.603549	1207.1	1685.24
89467	1659.5	2023.79	1545.8	913.17	911.67	727.29	1743.03	850.71	0.488064	976.128	1692.77
89870	2087	3570.42	1364.7	1030.37	1602.38	793.2	2340.71	1141.98	0.48788	975.759	1705.78
89456	1728.13	1578.31	2222.72	969.48	988.25	1849.96	1843.05	1269.23	0.688656	1377.31	1709
89581	2030.21	2438.62	2422.74	1513.56	1800.83	1863.69	2297.19	1726.03	0.751365	1502.73	1717.26
90243	1142.86	1186.94	1044.35	560.01	822.83	756.31	1124.72	713.05	0.633982	1267.96	1723.05
90794	1203.11	1602.06	1538.65	622.63	1191.34	1248.72	1447.94	1020.9	0.705068	1410.14	1726.66
90407	2427.74	1990.99	1237.98	1095.21	877.43	825.28	1885.57	932.64	0.49462	989.239	1732.39
91574	2352.17	1718.88	1317.69	1237.55	1121.45	1231.29	1796.25	1196.76	0.666259	1332.52	1734.14
91580	1145.11	1426.94	993.44	622.69	1045.33	864.55	1188.5	844.19	0.710301	1420.6	1734.39
91710	1470.06	874.11	416.759	912.6	863.463	861.682	920.31	879.248	0.955383	1910.77	1756.95
92464	972.06	2737.18	2469.11	743.26	1669.58	1532.8	2059.45	1315.21	0.638624	1277.25	1836.55	n = 25 (>1800)
92035	1789.62	2200.18	2018.56	1144.12	1036.35	1153.6	2002.79	1111.35	0.554904	1109.81	1837.33
92723	1658.16	1863.14	889.994	984.77	1097.66	605.456	1470.43	895.962	0.609319	1218.64	1837.33
93492	1580.04	765.74	729.97	975.89	517.69	643.23	1025.25	712.27	0.694728	1389.46	1841.97
93615	1950.32	2088.79	1297.22	1580.05	1526.02	932.39	1778.78	1346.15	0.756786	1513.57	1842.87
93727	1795.54	1408.57	1493.63	1724.26	1384.67	1219.73	1565.91	1442.89	0.921435	1842.87	1845.62
94356	1130.59	1597.63	1081.42	662.26	815.15	812.23	1269.88	763.213	0.601012	1202.02	1863.35
93998	1449.93	1555.34	688.186	887.44	666.39	62.3908	1231.15	538.74	0.437591	875.181	1871.13
94159	2170.49	1358.89	1351.95	937.11	1606.31	804.48	1627.11	1115.97	0.685858	1371.72	1896.99
94589	1521.49	2304.22	2229.48	1037.26	1623.68	1453.18	2018.4	1371.37	0.679438	1358.88	1900.33
94937	1688.08	1498.57	1595.04	1225.99	778.18	1330.11	1593.9	1111.43	0.697302	1394.6	1904.66
98467	1180.41	1315.56	973.2	797.53	964.43	895.89	1156.39	885.95	0.766134	1532.27	1910.77
95398	1852.2	1622.48	774.27	1107.91	771.266	358.85	1416.32	746.009	0.526724	1053.45	1922.69
95756	1759.53	921.54	1394.93	835.83	711.23	941.57	1358.67	829.543	0.610557	1221.11	1947.09
95757	2117.3	2835.82	2095.2	1662.8	1470.85	1022.3	2349.44	1385.32	0.589637	1179.27	1958.96
95760	1277.3	1590.06	1590.45	1222.95	1304.32	1700.95	1485.94	1409.41	0.948497	1896.99	1963.12
98607	936.22	1008.7	2049.68	649.95	840.09	1086.69	1331.53	858.911	0.645054	1290.11	1969.92
96121	971.57	1571.6	937.574	721.08	1105.84	529.808	1160.25	785.575	0.677074	1354.15	1981.95
96187	4064.45	3878.14	3193.41	1741.02	1664.86	1592.44	3712	1666.11	0.448844	897.688	2000.37
96478	1352.06	1935.91	1483.21	1004.75	1273.42	994.07	1590.39	1090.75	0.685835	1371.67	2013.35
97723	2651.46	809.67	2717.8	1608.95	833.5	1538.13	2059.64	1326.86	0.644218	1288.44	2233.92
99329	1882.4	1852.64	1572.27	1440.53	1518.18	1251.9	1769.1	1403.54	0.793361	1586.72	2241.64
97995	2270.18	1605.03	2138.74	956.94	770.764	1248.05	2004.65	991.917	0.494808	989.616	2253.17
98030	1646.7	1678.29	1811.59	1236.61	1540.92	1327.11	1712.19	1368.21	0.7991	1598.2	2446.88
98106	1157.85	710.87	882.98	614.19	634.77	777.45	917.233	675.47	0.736421	1472.84	2522.76
